# Supplementary material for: A Novel Mouse Model of Intrahepatic Cholangiocarcinoma Induced by Azoxymethane
Source: Int J Mol Sci. 2023 Sep 26;24(19):14581. doi: 10.3390/ijms241914581 (PMC10572168; doi:10.3390/ijms241914581)
Supplement: Supplementary file 1 [file ijms-24-14581-s001.zip]

Archive with 1 entries (1 files):
- ijms-2556416-supplementary.pdf
